# Supplementary material for: A NIR-Activated and Mild-Temperature-Sensitive Nanoplatform with an HSP90 Inhibitor for Combinatory Chemotherapy and Mild Photothermal Therapy in Cancel Cells
Source: Pharmaceutics. 2023 Aug 31;15(9):2252. doi: 10.3390/pharmaceutics15092252 (PMC10537501; doi:10.3390/pharmaceutics15092252)
Supplement: Supplementary file 1 [file pharmaceutics-15-02252-s001.zip]

Archive with 1 entries (1 files):
- pharmaceutics-2455687-supplementary.pdf
